# Supplementary material for: An Interobserver Reproducibility Analysis of Ki67 Visual Assessment in Breast Cancer
Source: PLoS One. 2015 May 1;10(5):e0125131. doi: 10.1371/journal.pone.0125131 (PMC4416820; doi:10.1371/journal.pone.0125131)
Supplement: S1 Dataset — (XLS) [file pone.0125131.s001.xls]

## Sheet: Sheet1
Case number		Obsever1（%）	Obsever2（%）	Obsever3（%）	Obsever4（%）	Obsever5（%）	Mean value（%）	paired-difference between means of two score methods
1	average score	40	40	40	50	40	42	12
	hot-spot score	60	50	60	50	50	54
2	average score	70	50	60	70	70	64	2
	hot-spot score	70	60	60	70	70	66
3	average score	30	30	30	20	20	26	12
	hot-spot score	40	40	40	40	30	38
4	average score	30	20	20	30	20	24	14
	hot-spot score	40	30	40	50	30	38
5	average score	30	30	30	30	30	30	8
	hot-spot score	30	30	30	60	40	38
6	average score	50	40	50	60	50	50	18
	hot-spot score	70	60	70	80	60	68
7	average score	30	20	20	20	20	22	8
	hot-spot score	30	30	30	30	30	30
8	average score	90	80	90	90	90	88	2
	hot-spot score	90	90	90	90	90	90
9	average score	50	30	30	30	30	34	16
	hot-spot score	50	50	50	50	50	50
10	average score	40	40	40	50	40	42	10
	hot-spot score	50	40	60	60	50	52
11	average score	30	20	20	20	20	22	4
	hot-spot score	30	30	30	20	20	26
12	average score	50	50	50	50	50	50	22
	hot-spot score	70	70	70	80	70	72
13	average score	60	50	50	50	50	52	18
	hot-spot score	80	50	70	70	80	70
14	average score	50	30	30	20	30	32	12
	hot-spot score	50	40	50	30	50	44
15	average score	10	10	10	10	10	10	10
	hot-spot score	10	20	20	30	20	20
16	average score	20	20	20	20	20	20	16
	hot-spot score	40	30	40	40	30	36
17	average score	10	10	10	10	10	10	8
	hot-spot score	10	20	20	20	20	18
18	average score	30	20	30	30	20	26	2
	hot-spot score	30	30	30	30	20	28
19	average score	90	80	90	80	90	86	0
	hot-spot score	90	80	90	80	90	86
20	average score	30	30	30	20	30	28	14
	hot-spot score	30	30	50	50	50	42
21	average score	20	40	40	40	40	36	14
	hot-spot score	30	40	40	60	80	50
22	average score	10	20	20	30	20	20	4
	hot-spot score	20	20	20	30	30	24
23	average score	90	70	90	90	90	86	2
	hot-spot score	90	80	90	90	90	88
24	average score	20	20	20	40	20	24	12
	hot-spot score	30	30	40	50	30	36
25	average score	10	10	10	10	10	10	0
	hot-spot score	10	10	10	10	10	10
26	average score	10	20	10	10	10	12	6
	hot-spot score	10	20	10	30	20	18
27	average score	10	10	10	20	20	14	22
	hot-spot score	30	20	30	50	50	36
28	average score	20	20	20	30	30	24	4
	hot-spot score	30	20	30	30	30	28
29	average score	40	50	50	50	40	46	12
	hot-spot score	40	50	70	70	60	58
30	average score	70	40	70	80	60	64	8
	hot-spot score	70	60	70	80	80	72
31	average score	40	30	20	20	20	26	10
	hot-spot score	50	40	40	30	20	36
32	average score	20	20	20	30	10	20	16
	hot-spot score	30	30	40	60	20	36
33	average score	10	20	10	10	10	12	4
	hot-spot score	20	20	20	10	10	16
34	average score	40	30	30	30	20	30	14
	hot-spot score	50	40	40	50	40	44
35	average score	40	30	30	50	20	34	10
	hot-spot score	40	40	50	50	40	44
36	average score	10	10	10	10	10	10	2
	hot-spot score	10	20	10	10	10	12
37	average score	10	10	10	10	10	10	0
	hot-spot score	10	10	10	10	10	10
38	average score	40	30	40	40	30	36	2
	hot-spot score	40	30	40	40	40	38
39	average score	10	10	10	10	10	10	0
	hot-spot score	10	10	10	10	10	10
40	average score	30	20	20	30	20	24	16
	hot-spot score	40	30	40	30	60	40
41	average score	30	30	30	40	20	30	12
	hot-spot score	40	40	50	50	30	42
42	average score	70	60	70	80	50	66	10
	hot-spot score	80	70	70	80	80	76
43	average score	60	40	60	60	30	50	6
	hot-spot score	70	40	60	60	50	56
44	average score	20	20	20	20	20	20	0
	hot-spot score	20	20	20	20	20	20
45	average score	20	20	20	10	10	16	2
	hot-spot score	20	20	20	10	20	18
46	average score	20	40	20	20	30	26	4
	hot-spot score	30	40	30	20	30	30
47	average score	50	50	50	80	60	58	2
	hot-spot score	50	50	50	80	70	60
48	average score	40	50	50	50	30	44	8
	hot-spot score	40	50	50	50	70	52
49	average score	50	50	50	80	40	54	12
	hot-spot score	60	50	60	80	80	66
50	average score	90	80	80	80	70	80	2
	hot-spot score	90	90	80	80	70	82
51	average score	80	60	80	80	50	70	8
	hot-spot score	80	70	80	80	80	78
52	average score	20	10	10	10	10	12	0
	hot-spot score	20	10	10	10	10	12
53	average score	40	40	40	40	40	40	8
	hot-spot score	40	40	60	40	60	48
54	average score	20	20	20	20	20	20	2
	hot-spot score	30	20	20	20	20	22
55	average score	10	10	10	10	10	10	0
	hot-spot score	10	10	10	10	10	10
56	average score	10	10	10	10	10	10	0
	hot-spot score	10	10	10	10	10	10
57	average score	20	20	20	20	20	20	4
	hot-spot score	30	20	20	20	30	24
58	average score	70	60	70	90	60	70	6
	hot-spot score	80	70	70	90	70	76
59	average score	10	10	10	10	10	10	0
	hot-spot score	10	10	10	10	10	10
60	average score	30	30	30	40	30	32	4
	hot-spot score	40	30	40	40	30	36
61	average score	30	20	30	30	40	30	16
	hot-spot score	40	30	40	60	60	46
62	average score	10	10	10	20	10	12	4
	hot-spot score	10	10	10	40	10	16
63	average score	80	40	70	50	50	58	10
	hot-spot score	90	50	70	70	60	68
64	average score	10	10	10	10	10	10	0
	hot-spot score	10	10	10	10	10	10
65	average score	20	20	20	20	20	20	0
	hot-spot score	20	20	20	20	20	20
66	average score	50	30	50	50	40	44	2
	hot-spot score	50	30	50	50	50	46
67	average score	60	30	50	50	40	46	4
	hot-spot score	60	40	50	50	50	50
68	average score	10	10	10	10	10	10	0
	hot-spot score	10	10	10	10	10	10
69	average score	20	30	30	30	30	28	8
	hot-spot score	30	30	30	50	40	36
70	average score	10	10	10	20	10	12	2
	hot-spot score	20	10	10	20	10	14
71	average score	10	30	20	30	20	22	0
	hot-spot score	10	30	20	30	20	22
72	average score	80	50	70	50	60	62	2
	hot-spot score	80	60	70	50	60	64
73	average score	10	10	10	50	10	18	4
	hot-spot score	20	10	10	50	20	22
74	average score	20	20	20	30	40	26	10
	hot-spot score	20	20	20	60	60	36
75	average score	20	20	20	20	30	22	0
	hot-spot score	20	20	20	20	30	22
76	average score	10	20	20	20	30	20	6
	hot-spot score	20	20	20	20	50	26
77	average score	70	60	70	90	90	76	0
	hot-spot score	70	60	70	90	90	76
78	average score	70	50	60	50	50	56	6
	hot-spot score	80	50	60	50	70	62
79	average score	30	30	30	30	30	30	10
	hot-spot score	40	30	30	50	50	40
80	average score	30	30	30	40	60	38	10
	hot-spot score	40	30	50	60	60	48
81	average score	10	10	10	10	10	10	0
	hot-spot score	10	10	10	10	10	10
82	average score	80	80	90	90	90	86	4
	hot-spot score	80	90	90	90	100	90
83	average score	10	20	20	20	20	18	4
	hot-spot score	20	20	20	20	30	22
84	average score	40	30	40	50	40	40	16
	hot-spot score	40	30	70	70	70	56
85	average score	10	10	10	10	10	10	0
	hot-spot score	10	10	10	10	10	10
86	average score	40	30	30	40	30	34	14
	hot-spot score	40	40	50	50	60	48
87	average score	20	10	10	10	10	12	2
	hot-spot score	20	10	10	10	20	14
88	average score	10	10	10	10	10	10	0
	hot-spot score	10	10	10	10	10	10
89	average score	70	60	60	70	60	64	12
	hot-spot score	80	70	80	70	80	76
90	average score	20	30	30	20	30	26	16
	hot-spot score	30	30	50	30	70	42
91	average score	80	80	80	90	70	80	6
	hot-spot score	90	90	80	90	80	86
92	average score	10	10	10	10	10	10	0
	hot-spot score	10	10	10	10	10	10
93	average score	70	70	60	60	60	64	0
	hot-spot score	70	70	60	60	60	64
94	average score	30	20	20	30	20	24	0
	hot-spot score	30	20	20	30	20	24
95	average score	10	10	10	10	10	10	0
	hot-spot score	10	10	10	10	10	10
96	average score	10	10	10	10	10	10	0
	hot-spot score	10	10	10	10	10	10
97	average score	20	20	20	30	20	22	10
	hot-spot score	20	20	40	40	40	32
98	average score	10	10	10	10	10	10	0
	hot-spot score	10	10	10	10	10	10
99	average score	60	50	50	50	50	52	2
	hot-spot score	60	50	50	50	60	54
100	average score	30	30	30	20	20	26	4
	hot-spot score	40	30	30	20	30	30
101	average score	50	30	30	50	30	38	2
	hot-spot score	50	30	30	50	40	40
102	average score	60	40	60	60	50	54	10
	hot-spot score	70	50	60	60	80	64
103	average score	20	20	30	10	20	20	2
	hot-spot score	30	20	30	10	20	22
104	average score	10	10	10	10	10	10	2
	hot-spot score	20	10	10	10	10	12
105	average score	100	90	90	90	90	92	0
	hot-spot score	100	90	90	90	90	92
106	average score	10	10	10	10	10	10	4
	hot-spot score	10	10	20	10	20	14
107	average score	40	40	40	50	50	44	6
	hot-spot score	50	40	40	50	70	50
108	average score	10	10	10	20	10	12	6
	hot-spot score	20	10	20	20	20	18
109	average score	100	90	90	90	80	90	2
	hot-spot score	100	90	90	90	90	92
110	average score	30	20	30	30	20	26	2
	hot-spot score	30	20	30	30	30	28
111	average score	20	20	30	40	30	28	4
	hot-spot score	30	20	30	40	40	32
112	average score	40	30	30	30	30	32	4
	hot-spot score	40	40	30	30	40	36
113	average score	10	10	10	10	10	10	0
	hot-spot score	10	10	10	10	10	10
114	average score	20	10	10	10	10	12	6
	hot-spot score	30	10	10	10	30	18
115	average score	20	20	20	20	20	20	6
	hot-spot score	30	20	20	30	30	26
116	average score	40	20	20	30	30	28	8
	hot-spot score	40	30	40	30	40	36
117	average score	30	20	20	10	20	20	8
	hot-spot score	30	20	30	30	30	28
118	average score	70	40	50	50	40	50	4
	hot-spot score	70	40	50	50	60	54
119	average score	10	10	10	10	10	10	0
	hot-spot score	10	10	10	10	10	10
120	average score	60	40	50	50	50	50	28
	hot-spot score	80	50	90	90	80	78
121	average score	70	30	50	50	40	48	8
	hot-spot score	70	50	50	50	60	56
122	average score	60	40	30	40	50	44	8
	hot-spot score	70	40	40	40	70	52
123	average score	10	10	10	10	10	10	0
	hot-spot score	10	10	10	10	10	10
124	average score	10	10	10	10	10	10	0
	hot-spot score	10	10	10	10	10	10
125	average score	60	50	50	70	60	58	6
	hot-spot score	60	60	50	70	80	64
126	average score	10	10	10	10	10	10	0
	hot-spot score	10	10	10	10	10	10
127	average score	20	10	10	10	20	14	2
	hot-spot score	20	10	10	20	20	16
128	average score	50	30	30	40	30	36	2
	hot-spot score	50	30	30	40	40	38
129	average score	60	30	30	30	40	38	12
	hot-spot score	60	50	50	30	60	50
130	average score	70	30	30	40	60	46	8
	hot-spot score	70	50	40	40	70	54
131	average score	50	40	20	30	20	32	6
	hot-spot score	50	40	30	30	40	38
132	average score	50	30	40	60	40	44	2
	hot-spot score	50	40	40	60	40	46
133	average score	40	50	30	40	40	40	8
	hot-spot score	40	50	40	40	70	48
134	average score	50	20	30	10	40	30	4
	hot-spot score	50	30	30	20	40	34
135	average score	10	10	10	10	10	10	0
	hot-spot score	10	10	10	10	10	10
136	average score	50	30	20	50	40	38	6
	hot-spot score	60	40	30	50	40	44
137	average score	10	10	10	10	10	10	8
	hot-spot score	10	20	20	20	20	18
138	average score	20	20	10	10	20	16	2
	hot-spot score	20	20	20	10	20	18
139	average score	20	20	10	10	20	16	6
	hot-spot score	20	20	20	20	30	22
140	average score	30	20	20	20	20	22	4
	hot-spot score	30	20	20	30	30	26
141	average score	10	20	20	10	10	14	6
	hot-spot score	20	20	20	20	20	20
142	average score	10	10	10	10	10	10	2
	hot-spot score	10	10	10	10	20	12
143	average score	70	90	90	90	100	88	0
	hot-spot score	70	90	90	90	100	88
144	average score	40	20	20	30	30	28	4
	hot-spot score	40	20	30	30	40	32
145	average score	50	40	30	50	40	42	16
	hot-spot score	60	60	50	60	60	58
146	average score	10	20	10	15	20	15	1
	hot-spot score	10	20	10	20	20	16
147	average score	10	20	10	10	10	12	2
	hot-spot score	10	20	10	10	20	14
148	average score	30	30	20	30	30	28	2
	hot-spot score	30	30	20	40	30	30
149	average score	90	80	90	90	90	88	2
	hot-spot score	90	90	90	90	90	90
150	average score	10	10	10	10	10	10	0
	hot-spot score	10	10	10	10	10	10
151	average score	20	30	20	30	20	24	10
	hot-spot score	20	30	50	30	40	34
152	average score	10	10	10	20	10	12	0
	hot-spot score	10	10	10	20	10	12
153	average score	50	70	50	90	50	62	4
	hot-spot score	50	70	50	90	70	66
154	average score	80	90	80	90	70	82	6
	hot-spot score	90	90	80	90	90	88
155	average score	30	40	30	50	30	36	6
	hot-spot score	40	40	30	50	50	42
156	average score	30	30	30	30	30	30	2
	hot-spot score	30	30	30	30	40	32
157	average score	10	10	10	10	10	10	0
	hot-spot score	10	10	10	10	10	10
158	average score	20	30	20	20	30	24	4
	hot-spot score	20	30	20	40	30	28
159	average score	10	10	10	10	10	10	0
	hot-spot score	10	10	10	10	10	10
160	average score	10	10	10	10	10	10	0
	hot-spot score	10	10	10	10	10	10
